# Supplementary material for: Effects of Endogenous Anti-Oxidative Components from Different Vegetable Oils on Their Oxidative Stability
Source: Foods. 2023 Jun 5;12(11):2273. doi: 10.3390/foods12112273 (PMC10252449; doi:10.3390/foods12112273)
Supplement: Supplementary file 1 [file foods-12-02273-s001.zip]

Archive with 1 entries (1 files):
- foods-2410483-supplementary.pdf
